# Supplementary material for: Compatibility of Insecticides with Rice Resistance to Planthoppers as Influenced by the Timing and Frequency of Applications
Source: Insects. 2022 Jan 18;13(2):106. doi: 10.3390/insects13020106 (PMC8880585; doi:10.3390/insects13020106)
Supplement: Supplementary file 1 [file insects-13-00106-s001.zip]

Archive with 1 entries (1 files):
- insects-1531648-supplementary.pdf
